# Supplementary material for: Chiral Selectivities of Permethylated α-, β-, and γ-Cyclodextrins Containing Gas Chromatographic Stationary Phases towards Ibuprofen and Its Derivatives
Source: Int J Mol Sci. 2024 Jul 16;25(14):7802. doi: 10.3390/ijms25147802 (PMC11276992; doi:10.3390/ijms25147802)
Supplement: Supplementary file 1 [file ijms-25-07802-s001.zip]

Archive with 1 entries (1 files):
- ijms-3086142-supplementary.pdf
